# Supplementary material for: Seventeen Ustilaginaceae High-Quality Genome Sequences Allow Phylogenomic Analysis and Provide Insights into Secondary Metabolite Synthesis
Source: J Fungi (Basel). 2022 Mar 8;8(3):269. doi: 10.3390/jof8030269 (PMC8951962; doi:10.3390/jof8030269)
Supplement: Supplementary file 1 [file jof-08-00269-s001.zip]

Archive with 1 entries (1 files):
- jof-1611494-supplementary.pdf
